# Supplementary material for: Artificial Soils Reveal Individual Factor Controls on Microbial Processes
Source: mSystems. 2022 Jul 26;7(4):e00301-22. doi: 10.1128/msystems.00301-22 (PMC9426496; doi:10.1128/msystems.00301-22)
Supplement: TABLE S1 [file msystems.00301-22-s0009.xlsx]

## Sheet: Table 1
Van Genuchten model
Se = [1/(1+(a*h)n)]m
where Se = (θ-θr)/(θs-θr), m=(1-1/n)
h (meter) = ψ (Pa) / (ρw (1000 kg/m3) * g)
Soil Type	α	n	θ s	θ r
Q1	0.091752	5.6762	0.22368	0
Q2a	0.086031	2.0222	0.41757	0.00019695
Q3a	0.041696	1.9634	0.44709	1.2371e-06
K2a	0.10613	1.6282	0.45243	3.2122e-06
I2a	0.1053	1.942	0.29701	0.001488
M2a	0.029284	1.8916	0.60725	0.009944
Q3a-pH8	0.043909	2.5122	0.49741	0.01189
Xanthan 0.5%	0.33348	1.4425	0.60308	3.4269e-07
Xanthan 1%	0.019416	3.9543	0.77208	2.764e-05
Chitin 0.5%	0.06104	1.9943	0.5143	0.015972
Chitin 1%	0.047132	2.7996	0.59148	0.036327
NS-PS	0.092257	1.7244	0.48859	1.7085e-08
NS-PS+M	0.07296	1.4289	0.69847	1.7454e-07
NS-PS+M+pH	0.055626	1.4718	0.66416	0.0024949
NS-PS+M+pH+OM	0.16333	1.5986	1.1087	0.03839
NS	0.082429	1.9474	0.62327	0.039848
