# Supplementary material for: Artificial Soils Reveal Individual Factor Controls on Microbial Processes
Source: mSystems. 2022 Jul 26;7(4):e00301-22. doi: 10.1128/msystems.00301-22 (PMC9426496; doi:10.1128/msystems.00301-22)
Supplement: TABLE S2 [file msystems.00301-22-s0010.xlsx]

## Sheet: Table 2
Artificial soil type	Average	error
Q1	7	0.01
Q2a	6.56	0.11
Q3a	7.15	0.18
K2a	7.9	0.09
I2a	8.65	0.06
M2a	9.2	0.11
Q3a-pH8	8.51	0.01
Xanthan 0.5%	5.58	0.08
Xanthan 1%	5.39	0.07
Chitin 0.5%	5.65	0.02
Chitin 1%	5.66	0.02
NS-PS	6.57	0.03
NS-PS+M	7.63	0.1
NS-PS+M+pH	8.42	0.04
NS-PS+M+pH+OM	8.34	0.01
